# Supplementary material for: A Chromosome-Level Genome Assembly and Annotation for the Oecanthus rufescens (Orthoptera: Oecanthidae)
Source: Genome Biol Evol. 2024 Jul 1;16(7):evae145. doi: 10.1093/gbe/evae145 (PMC11243396; doi:10.1093/gbe/evae145)
Supplement: evae145_Supplementary_Data [file evae145_supplementary_data.zip]

Archive with 2 entries (2 files):
- Suppementary Figures.docx
- Supplementary Tables.xlsx
