# Supplementary material for: A Chromosome-Level Genome Assembly and Annotation for the Oecanthus rufescens (Orthoptera: Oecanthidae)
Source: Genome Biol Evol. 2024 Jul 1;16(7):evae145. doi: 10.1093/gbe/evae145 (PMC11243396; doi:10.1093/gbe/evae145)
Supplement: evae145_Supplementary_Data [file evae145_supplementary_data.zip › Supplementary Tables.xlsx]

## Sheet: Table S1
Table S1 NT library comparison results of raw data from second-generation sequencing of O. rufescens genome
Species_name	mapping_ratio
Wolbachia pipientis	0.0203
Wolbachia endosymbiont of Chrysomya megacephala	0.0092
Opisthograptis luteolata	0.009
Wolbachia endosymbiont of Ostrinia scapulalis	0.0085
Wolbachia endosymbiont of Ostrinia furnacalis	0.0081

## Sheet: Table S2
Table S2 NT library comparison results of O. rufescens genome triple-sequencing HIFI reads data
Species_name	mapping_ratio
Glyphotaelius pellucidus	0.0408
Spodoptera littoralis	0.039
Zeuzera pyrina	0.0366
Hypsopygia costalis	0.0342
Calamotropha paludella	0.0338

## Sheet: Table S3
Table S3 NT library comparison results of raw data from HIC sequencing of O. rufescens genome
Species_name	mapping_ratio
Wolbachia pipientis	0.0092
Wolbachia endosymbiont of Chrysomya megacephala	0.006
Wolbachia endosymbiont of Corcyra cephalonica	0.0047
Wolbachia endosymbiont of Anopheles demeilloni	0.0043
Opisthograptis luteolata	0.004

## Sheet: Table S4
Table S4 Mount information of Pseudo-chromosome in O.rufescens genome
Pseudo-chromosome	Contig counts	Pseudo-chromosome length /bp
chr1	59	163837246
chr2	81	162186000
chr3	40	157110771
chr4	43	137355974
chr5	24	53196073
chr6	30	52481535
chr7	30	51657609
chr8	18	32784837
chr9	24	32477090
chr10	23	18071128
anchored contigs counts	372	861158263
unanchored contigs counts	31	16744574
Total	403	877902837

## Sheet: Table S5
Table S5 Statistics of Repeat sequence annotation result of O.rufescens genome
Repeat sequence type	Counts	length /bp	Proportion/%
SINE	247691	31229190	3.56
LINE	985739	189600781	21.6
LTR	119231	15601517	1.78
Penelope	21136	2906503	0.33
DNA transposon	455383	55486183	6.32
Other	91668	15044850	1.71
Total	1920848	309869024	35.3

## Sheet: Table S6
Table S6 Statistics of ncRNA gene annotation result of O.rufescens genome
Software	Non-coding genotypes	Counts
tRNAscan-SE	tRNA	15481
RNAmmer	rRNA	4082
Infernal	rRNA	5637
	snRNA	634
	miRNA	74
	tRNA	15806
	lncRNA	3
	Ribozyme	47
	Other	454
		42218

## Sheet: Table S7
Table S7 Statistics results of different annotation strategies of protein-coding gene of O. rufescens genome
Annotation strategy	Software	Number of coding genes
De novo	Augustus	37627
	GeneMark-ETP	14909
Yhree-generation transcriptome	isoseq	53446
Second generation transcriptome	transdecoder	27391
Homology search	exonerate	20079
	GeMoMa	11745
Integration	EVM	15013

## Sheet: Table S8
Table S8 Statistics of character of protein-coding gene annot of O. rufescens genome
Characteristics	Counts	Length	Maximum length	Average length	N50
Gene	15013	246306981	434643	16406	46428
Cdna	15013	23674745	39024	1576	2175
protein	15013	7876957	13007	524	725
Exon	106993	23674745	14887	221	238
Intron	91980	222632236	347056	2420	11143
Intergenic region	15093	631595856	1774453	41847	164910

## Sheet: Table S9
Table S9 Number of protein-coding genes in different sequences of O. rufescens genome and percentage of gene characteristics
Chromosome number	Gene counts	Length	Exon length	Exon percentage	Intron length	Intron percentage	Intergenic region length	Intergenic region percentage
chr1	3060	163837	4848031	2.96	45356391	27.68	113632824	69.36
chr2	2539	162186000	4152224	2.56	42572716	26.25	115461060	71.19
chr3	2606	157110771	3953414	2.52	36851421	23.46	116305936	74.03
chr4	2237	137355974	3637301	2.65	36702937	26.72	97015736	70.63
chr5	970	53196073	1582466	2.97	13008566	24.45	38605041	72.57
chr6	869	52481535	1313165	2.5	11763899	22.42	39404471	75.08
chr7	879	51657609	1362866	2.64	13545942	26.22	36748801	71.14
chr8	599	32784837	975718	2.98	8966039	27.35	22843080	69.68
chr9	551	32477090	849951	2.62	6903940	21.26	24723199	76.13
chr10	493	18071128	761405	4.21	5724925	31.68	11584798	64.11
Scaffolds	300	16744574	238204	1.42	1235460	7.38	15270910	91.2
Total	15103	877902837	23674745	2.7	222632236	25.36	631595856	71.94

## Sheet: Table S10
Table S10 Mapping results of transcriptome data with genome data
Paired-end alignment of second-generation data	Reads	Mapping rate
Legs	21507539	0.9681
Thorax	330006719	0.97
Head	21319493	0.9695
Third-generation IsoSeq data	503213	0.9869
